# Supplementary material for: Secretory Production of Plant Heme-Containing Globins by Recombinant Yeast via Precision Fermentation
Source: Foods. 2025 Apr 20;14(8):1422. doi: 10.3390/foods14081422 (PMC12026525; doi:10.3390/foods14081422)
Supplement: Supplementary file 1 [file foods-14-01422-s001.zip]

Archive with 1 entries (1 files):
- foods-3568595-supplementary.pdf
